# Supplementary material for: Structural Organization of Dibromodiazadienes in the Crystal and Identification of Br···O Halogen Bonding Involving the Nitro Group
Source: Molecules. 2022 Aug 11;27(16):5110. doi: 10.3390/molecules27165110 (PMC9414975; doi:10.3390/molecules27165110)
Supplement: Supplementary file 1 [file molecules-27-05110-s001.zip]

Archive with 1 entries (1 files):
- molecules-1843506-supplementary.pdf
